# Supplementary material for: The Replacement of Fish Meal with Poultry By-Product Meal and Insect Exuviae: Effects on Growth Performance, Gut Health and Microbiota of the European Seabass, Dicentrarchus labrax
Source: Microorganisms. 2024 Apr 6;12(4):744. doi: 10.3390/microorganisms12040744 (PMC11052083; doi:10.3390/microorganisms12040744)
Supplement: Supplementary file 1 [file microorganisms-12-00744-s001.zip]

Archive with 5 entries (4 files):
- microorganisms-2924489-supplementary/
- microorganisms-2924489-supplementary/microorganisms-2924489-supplementary.xlsx
- microorganisms-2924489-supplementary/Table S1.pdf
- microorganisms-2924489-supplementary/Table S2.pdf
- microorganisms-2924489-supplementary/Table S3.pdf
